# Supplementary material for: Antarctic Seabed Assemblages in an Ice-Shelf-Adjacent Polynya, Western Weddell Sea
Source: Biology (Basel). 2022 Nov 25;11(12):1705. doi: 10.3390/biology11121705 (PMC9774262; doi:10.3390/biology11121705)
Supplement: Supplementary file 1 [file biology-11-01705-s001.zip]

Archive with 1 entries (1 files):
- biology-2027289-SI.pdf
